# Supplementary material for: A single variant sequencing method for sensitive and quantitative detection of HIV-1 minority variants
Source: Sci Rep. 2020 May 18;10:8185. doi: 10.1038/s41598-020-65085-y (PMC7234988; doi:10.1038/s41598-020-65085-y)
Supplement: Supplementary file 2 — Supplementary information1. [file 41598_2020_65085_MOESM2_ESM.xlsx]

## Sheet: Protease
	Plasmid C					Plasmid D					Plasmid E
		Replicates					Replicates					Replicates
	Total Reads	7892	10693	8872			9581	10237	11838			12169	9312	11931
Position	AA	1a	2a	3a			1a	2a	3a			1a	2a	3a
8	R	0	0	0		R	0	0.0001	0		R	0	0	0
9	P	0	0	0		P	0	0	0		P	0	0	0
10	L	0	0	0		I	0	0	0		I	0	0	0
11	V	0	0	0		V	0	0	0		V	0	0	0
12	T	0	0	0		T	0	0	0		T	0	0	0.0001
13	I	0	0	0.0001		I	0.0001	0	0		I	0	0	0
14	K	0.0001	0	0		K	0	0	0		R	0	0	0.0007
15	I	0	0	0		I	0	0	0		I	0	0	0
16	G	0	0	0.0001		G	0	0	0		G	0	0	0
17	G	0	0	0		G	0.0002	0	0		G	0	0	0
18	Q	0.0001	0	0		Q	0	0.0001	0		Q	0	0	0
19	L	0	0	0		L	0	0	0		L	0	0	0
20	K	0	0	0.0001		T	0	0	0		K	0	0	0.0001
21	E	0	0	0		E	0	0	0		E	0	0	0
22	A	0.0001	0.0001	0		A	0.0001	0	0		A	0	0	0
23	L	0	0	0		L	0	0	0.0001		L	0.0001	0	0.0001
24	L	0	0	0.0001		L	0	0	0		L	0	0	0
25	D	0	0	0		D	0	0	0.0001		D	0.0001	0	0
26	T	0	0.0001	0.0001		T	0	0	0		T	0	0	0
27	G	0	0	0.0001		G	0	0	0.0001		G	0.0001	0	0.0001
28	A	0	0	0.0001		A	0	0.0001	0		A	0	0	0
29	D	0	0.0001	0		D	0	0	0		D	0.0001	0	0.0003
30	D	0	0	0		D	0	0	0		D	0	0	0
31	T	0	0.0001	0		T	0	0.0001	0		T	0	0	0
32	V	0	0	0		V	0	0	0		V	0	0	0.0001
33	L	0	0	0		L	0	0	0		L	0	0	0
34	E	0	0	0		E	0	0	0		E	0	0.0001	0
35	E	0	0	0.0001		D	0	0	0		E	0.0001	0	0
36	M	0	0	0		I	0	0	0		M	0	0	0
37	S	0.0001	0	0		S	0	0	0		N	0	0.0001	0.0001
38	L	0	0	0		L	0.0001	0	0		L	0	0	0
39	P	0	0	0		P	0.0001	0.0001	0		P	0.0001	0	0
40	G	0	0	0.0001		G	0.0001	0.0001	0		G	0	0	0.0001
41	R	0	0	0		R	0.0001	0.0001	0		K	0.0001	0	0
42	W	0	0.0001	0		W	0	0	0		W	0	0.0001	0.0001
43	K	0.0001	0	0		K	0.0002	0.0001	0		K	0	0	0
44	P	0.0001	0.0003	0		P	0	0	0.0001		P	0.0002	0	0.0001
45	K	0	0	0.0001		K	0	0	0		K	0	0	0
46	M	0.0001	0	0		I	0	0.0002	0.0001		M	0.0001	0	0.0001
47	I	0	0.0001	0		I	0	0	0		I	0.0001	0	0
48	G	0	0.0001	0		G	0.0001	0	0.0001		G	0.0002	0	0
49	G	0	0	0		G	0	0	0.0001		G	0	0	0
50	I	0	0.0001	0		V	0	0	0		I	0.0001	0	0
51	G	0	0	0.0001		G	0	0	0		G	0	0	0.0001
52	G	0	0.0002	0		G	0	0.0002	0		G	0	0	0
53	F	0	0	0.0001		F	0	0	0		F	0	0	0
54	I	0	0	0		M	0	0.0001	0		I	0	0	0
55	K	0.0001	0.0001	0.0001		K	0.0001	0.0001	0		K	0	0.0001	0
56	V	0.0001	0.0001	0		V	0	0.0002	0		V	0	0	0
57	R	0.0001	0	0.0001		R	0.0001	0.0001	0.0001		R	0	0	0.0001
58	Q	0	0	0.0001		Q	0.0001	0.0001	0.0001		Q	0.0001	0	0
59	Y	0.0001	0	0		Y	0.0001	0.0001	0		Y	0.0002	0	0.0001
60	D	0	0.0003	0.0001		D	0.0001	0.0001	0		D	0.0001	0	0.0002
61	Q	0.0001	0.0001	0.0001		Q	0	0	0.0002		Q	0	0	0.0001
62	I	0	0	0		M	0.0003	0	0		I	0.0001	0.0001	0
63	L	0	0.0002	0		P	0	0	0.0002		P	0	0.0003	0.0001
64	I	0	0	0		I	0.0001	0	0		I	0.0001	0	0
65	E	0.0003	0.0001	0.0001		E	0.0002	0	0.0001		E	0	0	0
66	I	0	0	0		I	0.0001	0	0		I	0	0	0
67	C	0	0	0		C	0	0	0		C	0	0	0.0001
68	G	0.0003	0.0001	0.0001		G	0	0	0		G	0	0	0
69	H	0	0.0001	0		H	0	0	0.0001		H	0.0001	0	0
70	K	0.0003	0	0.0001		K	0.0001	0	0		K	0.0002	0	0.0001
71	A	0	0.0001	0		V	0.0001	0	0.0003		V	0.0001	0.0004	0.0001
72	I	0	0	0.0001		I	0	0.0002	0		I	0	0	0.0001
73	G	0	0.0001	0.0003		G	0.0004	0	0.0001		S	0	0.0004	0
74	T	0	0	0		T	0.0002	0.0001	0.0003		T	0	0	0.0001
75	V	0.0001	0	0		V	0.0001	0.0001	0		V	0.0002	0	0
76	L	0	0	0.0002		L	0	0.0001	0		L	0	0	0.0001
77	V	0.0001	0.0003	0.0001		V	0.0003	0.0001	0.0002		I	0.0002	0.0004	0
78	G	0	0.0002	0.0002		G	0.0001	0.0002	0.0001		G	0.0001	0.0003	0.0001
79	P	0	0	0		P	0.0001	0	0.0002		P	0.0001	0.0002	0.0001
80	T	0.0001	0	0.0001		T	0	0.0001	0		T	0	0	0.0002
81	P	0.0001	0.0001	0.0003		P	0	0.0002	0		P	0.0001	0.0001	0.0001
82	V	0	0.0002	0.0001		I	0.0009	0.0005	0		V	0.0001	0.0002	0.0002
83	N	0	0.0002	0.0007		N	0.0001	0.0002	0.0003		N	0.0002	0.0001	0.0001
84	I	0.0001	0.0002	0.0002		I	0.0007	0.0001	0.0001		V	0	0.0005	0.0003
85	I	0.0001	0	0		V	0.0008	0.0003	0.0001		I	0.0001	0.0002	0
86	G	0.0009	0.0004	0.0008		G	0.0002	0.0002	0.0004		G	0.0002	0.0005	0.0003
87	R	0.0013	0.0006	0.0007		R	0.0006	0.0003	0.0002		R	0.0001	0.0005	0.0008
88	N	0.0005	0.0002	0.0003		N	0.0001	0	0.0001		N	0.0002	0.0001	0.0002
89	L	0.0004	0.0002	0		L	0.0001	0.0002	0.0001		L	0.0001	0.0004	0.0003
90	L	0	0.0002	0.0001		L	0.0005	0.0002	0.0001		M	0.0002	0.001	0.0004
91	T	0.0003	0.0002	0.0001		T	0.0002	0.0001	0		T	0	0.0004	0.0005
92	Q	0.0001	0.0005	0.0008		Q	0.0003	0.0004	0.0003		Q	0.0003	0.0002	0.0003
93	I	0.0004	0.0005	0.0006		I	0.001	0.0017	0.0017		L	0.0001	0.0009	0.0003
94	G	0.0006	0.0006	0.0008		G	0.0005	0.0007	0.0005		G	0.0002	0.0001	0.0002
95	C	0.0001	0.0004	0.0007		C	0.0001	0.0005	0.0006		C	0.0004	0.0006	0.0005
96	T	0.0004	0.0006	0.0001		T	0.0005	0.0002	0.0005		T	0.0002	0.0005	0.0006
97	L	0.0006	0.0006	0.0003		L	0.0001	0.0003	0.0004		L	0.0003	0.0003	0.0003
98	N	0.0013	0.0004	0.0005		N	0.0006	0.0008	0.0011		N	0.0005	0.0005	0.0003
99	F	0	0.0003	0.0001		F	0.0003	0.0004	0.0002		F	0.0002	0	0.0181
Mean Error Frequency at Each Position		0.000104348	0.000103261	0.00011087			0.000122826	0.00011087	0.000102174			7.06522e-05	0.000104348	0.000298913

## Sheet: RT
	Plasmid A					Plasmid B					Plasmid C
		Replicates					Replicates					Replicates
	Total Reads	5187	5486	7253			5309	8209	6736			6069	5596	9378
Position	AA	1a	2a	3a		AA	1a	2a	3a		AA	1a	2a	3a
11	K	0	0	0		K	0	0	0		K	0	0	0
12	L	0	0	0		L	0	0	0		L	0	0	0
13	K	0	0	0		K	0	0.00012726	0		K	0	0	0
14	P	0	0	0		P	0	0	0		P	0	0	0
15	G	0	0	0		G	0	0	0		G	0	0	0
16	M	0	0	0		M	0	0	0		M	0	0	0.00010783
17	D	0	0	0		D	0	0	0		D	0	0	0.00010783
18	G	0.0002096	0	0		G	0	0	0		G	0.00017138	0	0
19	P	0	0	0		P	0	0	0		P	0	0	0
20	K	0	0	0		K	0	0	0		R	0	0	0
21	V	0	0	0		V	0	0	0		V	0	0	0
22	K	0	0	0.00014601		K	0	0	0		K	0	0	0
23	Q	0	0	0		Q	0	0	0		Q	0	0	0
24	W	0	0	0		W	0.00019001	0	0		W	0	0	0
25	P	0	0	0		P	0	0	0		P	0	0	0
26	L	0	0	0		L	0	0.00012726	0		L	0	0	0
27	T	0	0	0		T	0	0	0		T	0	0	0
28	E	0	0	0		E	0	0	0		E	0	0	0
29	E	0	0	0		E	0	0	0		E	0	0	0
30	K	0	0	0		K	0	0.00012726	0		K	0	0	0
31	I	0	0	0		I	0	0.00012726	0		I	0	0	0
32	K	0.0002096	0	0		K	0	0.00012726	0		K	0	0	0
33	A	0	0	0		A	0.00019001	0	0		A	0	0	0
34	L	0	0	0		L	0	0	0		L	0	0	0
35	V	0	0.00019406	0.00014601		V	0	0	0		V	0	0	0.00010783
36	E	0	0	0		E	0	0	0		E	0	0	0
37	I	0	0	0		I	0	0	0		I	0	0	0
38	C	0	0	0		C	0	0	0		C	0	0	0
39	T	0	0	0		T	0	0	0		T	0	0.00018109	0
40	E	0	0.00019406	0		E	0	0	0		E	0	0	0
41	M	0	0.00038812	0		M	0	0	0		M	0.00017138	0	0
42	E	0	0.00019406	0		E	0	0	0		E	0	0	0.00010783
43	K	0	0	0		K	0	0.00012726	0		K	0	0	0.00010783
44	E	0	0	0		E	0	0.00012726	0		E	0	0	0.00010783
45	G	0	0	0.00014601		G	0	0	0		G	0	0	0
46	K	0	0.00019406	0		K	0	0	0.00030044		K	0	0	0.00010783
47	I	0.0002096	0	0.00014601		I	0	0	0		I	0	0	0
48	S	0	0.00019406	0.00043802		S	0.00019001	0	0		S	0	0	0
49	K	0	0	0		K	0	0	0		K	0	0	0
50	I	0	0	0		I	0	0	0		I	0	0	0
51	G	0	0	0		G	0	0	0		G	0	0	0
52	P	0	0	0		P	0	0	0		P	0	0	0
53	E	0	0.00019406	0		E	0	0	0		E	0	0	0
54	N	0.0002096	0	0.00014601		N	0.00019001	0.00012726	0		N	0	0	0
55	P	0	0	0		P	0	0	0		P	0	0	0
56	Y	0	0	0		Y	0.00057002	0	0		Y	0	0	0
57	N	0	0	0		N	0	0	0		N	0.00017138	0	0
58	T	0	0	0		T	0	0	0		T	0	0	0
59	P	0	0	0		P	0	0	0		P	0	0	0
60	V	0	0	0.00014601		V	0	0	0.00015022		V	0	0	0
61	F	0.0002096	0	0		F	0	0.00012726	0		F	0	0	0
62	A	0	0	0		A	0.00019001	0	0		A	0	0	0
63	I	0.0002096	0	0		I	0	0	0		I	0	0	0
64	K	0	0	0		K	0	0	0		K	0	0	0
65	K	0	0.00019406	0		K	0	0	0		K	0	0	0
66	K	0	0	0		K	0	0	0		K	0	0	0
67	D	0	0	0.00014601		N	0.00019001	0.00012726	0.00015022		D	0.00017138	0	0
68	G	0	0	0		S	0	0	0		S	0	0	0
69	T	0	0	0		T	0	0	0		T	0	0	0
70	K	0.0004192	0	0		R	0.00019001	0.00012726	0.00015022		K	0	0	0.00010783
71	W	0	0	0		W	0.00019001	0	0		W	0	0	0
72	R	0.0004192	0	0		R	0	0	0		R	0	0	0
73	K	0	0	0		K	0	0	0.00015022		K	0	0.00018109	0
74	L	0	0	0		L	0	0	0		L	0	0	0
75	V	0	0	0		V	0	0	0		V	0	0	0
76	D	0	0.00019406	0		D	0	0	0		D	0	0	0
77	L	0.0002096	0.00019406	0		F	0	0	0		F	0.00017138	0	0.00021566
78	R	0.0002096	0.00019406	0		R	0	0	0		R	0	0	0
79	E	0	0	0.00014601		E	0	0	0		E	0.00017138	0.00036219	0
80	L	0.0002096	0	0		L	0.00019001	0	0		L	0	0	0
81	N	0	0	0.00014601		N	0	0	0		N	0	0	0.00010783
82	K	0	0.00019406	0		K	0	0	0		K	0	0	0.00010783
83	R	0	0	0		R	0	0	0		R	0.00017138	0	0
84	T	0	0	0		T	0	0	0		T	0	0	0.00010783
85	Q	0	0	0.00014601		Q	0	0	0		Q	0	0	0.00021566
86	D	0	0	0		D	0.00019001	0.00012726	0.00015022		D	0	0	0
87	F	0	0	0		F	0	0	0		F	0.00017138	0	0.00010783
88	W	0	0.00038812	0		W	0	0.00012726	0		W	0	0	0.00010783
89	E	0	0	0		E	0	0.00012726	0		E	0	0.00018109	0.00010783
90	V	0.0002096	0.00019406	0		I	0	0.00012726	0.00030044		V	0	0	0
91	Q	0.0004192	0	0		Q	0	0.00012726	0		Q	0	0	0
92	L	0	0.00019406	0		L	0	0	0		L	0.00017138	0	0
93	G	0.0002096	0.00038812	0		G	0	0	0		G	0.00017138	0	0
94	I	0	0.00019406	0.00014601		I	0.00019001	0	0		I	0	0	0
95	P	0.0002096	0	0		P	0	0.00012726	0		P	0	0	0
96	H	0	0	0		H	0	0.00025452	0		H	0	0	0.00010783
97	P	0	0.00019406	0		P	0	0	0		P	0	0.00018109	0
98	A	0.0008384	0.00038812	0		A	0.00019001	0	0		A	0.00034276	0.00018109	0
99	G	0	0	0		G	0	0	0		G	0	0	0.00021566
100	L	0.0006288	0	0		L	0	0	0		L	0	0	0
101	K	0.0002096	0	0		K	0	0.00012726	0		K	0	0	0
102	K	0.002096	0.00097031	0.00146007		K	0.00076002	0.00025452	0.00030044		K	0.0008569	0.00162984	0.00043131
103	K	0.0008384	0.00058219	0.00102205		K	0	0.00012726	0		K	0	0	0.00032349
104	K	0.0002096	0	0.00014601		K	0.00019001	0.00012726	0.00015022		K	0	0.00054328	0.00053914
105	S	0.0002096	0.00038812	0.00014601		S	0	0	0		S	0	0.00018109	0.00010783
106	V	0.0002096	0	0.00014601		V	0	0.00012726	0		V	0.00034276	0	0.00021566
107	T	0.0004192	0	0		T	0.00019001	0.00025452	0		T	0	0	0.00053914
108	V	0.0002096	0	0.00014601		V	0	0.00038178	0		V	0.00017138	0	0
109	L	0.0006288	0	0.00043802		L	0	0	0.00015022		L	0	0	0
110	D	0.0004192	0	0.00029201		D	0.00019001	0.00025452	0.00030044		D	0.00017138	0.00018109	0
111	V	0.0002096	0.00038812	0.00087604		V	0	0.00012726	0.00015022		V	0.00034276	0.00018109	0.00043131
112	G	0.0004192	0.00116437	0.00029201		G	0.00019001	0	0		G	0	0.00018109	0.00010783
113	D	0.0004192	0.00058219	0.00029201		D	0.00076002	0.00012726	0.00015022		D	0.00034276	0.00054328	0
114	A	0.0006288	0.00038812	0.00029201		A	0	0.00038178	0.00015022		A	0.00051414	0.00018109	0.00010783
115	Y	0.0004192	0.00058219	0.00014601		Y	0.00114003	0.00025452	0		Y	0.00017138	0.00018109	0
116	Y	0.0004192	0.00019406	0		F	0.00019001	0.00012726	0.00015022		F	0	0.00018109	0.00021566
117	S	0	0.00038812	0		S	0	0	0		S	0	0.00018109	0.00010783
118	I	0.0006288	0.00116437	0		V	0.00038001	0.00038178	0		V	0.00051414	0	0.00010783
119	P	0.0004192	0.00038812	0.00014601		P	0.00038001	0.00012726	0.00015022		P	0.00017138	0.00036219	0.00010783
120	L	0.0006288	0.00097031	0		L	0	0	0		L	0.00017138	0	0.00010783
121	D	0.001048	0.00097031	0.00029201		D	0.00038001	0.00050904	0.00030044		D	0.00017138	0.00072438	0.0007548
122	E	0.0006288	0.00019406	0.00029201		E	0.00076002	0.00025452	0.00030044		E	0.00034276	0.00036219	0.00053914
123	D	0.0002096	0	0.00014601		D	0	0.00063629	0.00060087		D	0.00034276	0.00108656	0.00032349
124	F	0.0002096	0	0.00029201		F	0.00038001	0.00038178	0.00030044		F	0.00068552	0.00054328	0.00043131
125	R	0.0002096	0.00077625	0.00029201		R	0.00114003	0.00063629	0.00075109		R	0.00051414	0.00054328	0.00053914
126	K	0.0006288	0.00038812	0.00029201		K	0.00057002	0.00089081	0.00030044		K	0	0.00054328	0.00053914
127	Y	0.0012576	0.00019406	0.00014601		Y	0.00361011	0.00267244	0.0016524		Y	0.00137104	0.00162984	0.00032349
128	T	0.0006288	0.00058219	0.00102205		T	0.00361011	0.0043268	0.00270392		T	0.00137104	0.00253531	0.00043131
129	A	0.0004192	0.00038812	0.00014601		A	0.00019001	0.00139985	0.00060087		A	0.00017138	0.00054328	0.00032349
130	F	0.0004192	0.00019406	0.00058403		F	0.00038001	0.00050904	0		F	0	0.00090547	0.00043131
131	T	0.0004192	0.00019406	0.00043802		T	0.00095003	0.00038178	0.00030044		T	0.00034276	0.00090547	0.00053914
132	I	0.0004192	0.00097031	0.00073003		I	0.00076002	0.00050904	0.00015022		I	0.00068552	0.00054328	0.00032349
133	P	0	0	0.00102205		P	0.00019001	0.00012726	0		P	0	0	0
Mean Error Frequency at Each Position		0.000173815	0.000141996	0.000110396			0.000163745	0.000153125	8.91542e-05			9.614e-05	0.000135452	9.11724e-05
