# Supplementary material for: A single variant sequencing method for sensitive and quantitative detection of HIV-1 minority variants
Source: Sci Rep. 2020 May 18;10:8185. doi: 10.1038/s41598-020-65085-y (PMC7234988; doi:10.1038/s41598-020-65085-y)
Supplement: Supplementary file 3 — Supplementary information2. [file 41598_2020_65085_MOESM3_ESM.xlsx]

## Sheet: Protease
			Control	Control		V82>F	V82>F		I84>V	I84>V
	Total Reads		2625	3375		9996	8605		5486	4719
Position	WT_AA
8	R		0	0		0.00030012	0		0	0
9	P		0	0		0	0		0	0.00021191
10	I		0.00038095	0		0	0.00011621		0.00018228	0
11	V		0	0		0	0.00023242		0	0
12	T		0.00038095	0		0.00020008	0		0.00018228	0.00021191
13	V		0	0		0	0.00034863		0.00018228	0
14	K		0	0		0	0		0	0
15	I		0	0		0	0		0	0
16	G		0	0		0.00040016	0.00023242		0.00018228	0
17	G		0	0		0.00020008	0		0	0
18	Q		0	0		0.00010004	0		0	0
19	L		0	0		0	0		0	0
20	K		0	0		0	0		0	0
21	E		0.00038095	0		0.00020008	0		0.00255195	0.00127146
22	A		0	0		0.00010004	0		0	0
23	L		0	0		0	0		0	0
24	L		0.00190476	0.0002963		0.00010004	0		0.00018228	0
25	D		0	0		0.00010004	0.00011621		0	0
26	T		0	0		0	0		0	0
27	G		0.00038095	0		0	0.00011621		0	0
28	A		0	0		0.00010004	0.00011621		0	0
29	D		0	0		0	0		0	0
30	D		0	0.0002963		0.00010004	0.00011621		0.00018228	0.00021191
31	T		0	0		0	0		0.00018228	0
32	V		0	0		0	0		0.00018228	0.00021191
33	L		0	0		0	0		0	0
34	E		0.00038095	0		0.00030012	0.00046485		0.00018228	0
35	E		0	0		0.00020008	0.00011621		0	0.00021191
36	M		0	0		0.00090036	0.00034863		0.00018228	0.00021191
37	N		0.00038095	0		0	0		0	0.00042382
38	L		0	0		0	0		0	0
39	P		0.00038095	0.0002963		0.00020008	0.00011621		0	0
40	G		0	0		0.00020008	0.00023242		0.00018228	0
41	K		0	0.0002963		0.00020008	0.00023242		0	0
42	W		0	0		0.00060024	0.00058106		0.00036456	0.00042382
43	K		0	0		0.00020008	0		0	0
44	P		0	0		0.00030012	0		0.00036456	0
45	K		0	0		0.00020008	0		0.00036456	0
46	M		0	0		0.0010004	0.00058106		0.0127597	0.0131384
47	I		0	0		0	0		0	0
48	G		0.00038095	0		0.00040016	0.00058106		0.00018228	0.00021191
49	G		0	0		0.00040016	0.00011621		0	0
50	I		0	0		0	0.00011621		0.00018228	0
51	G		0.00038095	0		0.00040016	0.00046485		0.00036456	0.00042382
52	G		0	0		0.00040016	0.00046485		0.00036456	0
53	F		0	0		0.00010004	0.00023242		0	0
54	I		0	0		0	0		0	0
55	K		0.00038095	0		0.00010004	0		0	0
56	V		0	0.0002963		0.00010004	0		0	0.00021191
57	R		0.00038095	0		0.00030012	0.00011621		0	0
58	Q		0	0		0.00020008	0.00011621		0	0.00021191
59	Y		0	0		0.00010004	0.00034863		0.00018228	0
60	D		0.00038095	0		0.00060024	0.00023242		0.00054685	0.00063573
61	Q		0	0		0.00060024	0.00011621		0.00018228	0.00021191
62	I		0	0.00059259		0.00010004	0.00011621		0.00036456	0
63	L		0.0007619	0		0	0.00011621		0	0.00084764
64	I		0	0		0	0.00023242		0	0.00021191
65	E		0.00038095	0		0.00070028	0.00081348		0.00036456	0.00084764
66	I		0.00038095	0		0.00020008	0.00011621		0	0.00021191
67	C		0	0.0002963		0.0005002	0.00011621		0.00036456	0.00063573
68	G		0.00609524	0.00592593		0.00080032	0.00092969		0.00036456	0.00063573
69	H		0	0.0002963		0.00070028	0.00046485		0	0.00021191
70	K		0.00038095	0.00059259		0.00010004	0.00023242		0.00054685	0
71	A		0.00038095	0.0002963		0.00090036	0.0010459		0.00072913	0.00127146
72	I		0	0		0.00020008	0.00046485		0.00054685	0.00021191
73	G		0.00419048	0.00355556		0.00420168	0.00418361		0.0030988	0.00339055
74	T		0.00114286	0.0002963		0.00180072	0.00139454		0.00054685	0.00063573
75	V		0.00114286	0.00207407		0.00230092	0.00476467		0.00182282	0.00296673
76	L		0	0		0.00070028	0.00011621		0.00036456	0.00063573
77	V		0.0007619	0.00118519		0.00090036	0.00058106		0.00054685	0.00169527
78	G		0.00380952	0.00207407		0.00570228	0.00464846		0.00473934	0.00974783
79	P		0.00114286	0.00059259		0.00130052	0.00092969		0.00091141	0.00105955
80	T		0.00038095	0.0002963		0.0010004	0.00081348		0.00036456	0.00148337
81	P		0	0.0002963		0.0015006	0.00034863		0.00109369	0.00063573
82	V		0.00609524	0.00562963		0.00260104	0.00290529		0.00236967	0.00211909
83	N		0.0007619	0		0.00060024	0.00046485		0.00036456	0.00042382
84	I		0.0007619	0.0002963		0.00040016	0.00081348		0.00273423	0.00339055
85	I		0	0.0002963		0.00010004	0.00069727		0.00036456	0.00105955
86	G		0.00228571	0.00207407		0.00260104	0.00441604		0.00346336	0.00296673
87	R		0.00038095	0.00118519		0.00240096	0.00244044		0.00182282	0.00211909
88	N		0	0		0.00080032	0.00034863		0.00109369	0.00063573
89	L		0.0007619	0.00059259		0.00060024	0.0010459		0.00018228	0.00063573
90	L		0.00114286	0.00059259		0.00060024	0.00092969		0.00145826	0.00254291
91	T		0.00304762	0.00266667		0.00120048	0.00127833		0.00145826	0.00105955
92	Q		0	0		0.00090036	0.00069727		0.00091141	0.00105955
93	I		0.0007619	0		0.00080032	0.00116212		0.00091141	0.00127146
94	G		0.00761905	0.00740741		0.00710284	0.00662406		0.00565075	0.00529773
95	C		0.0007619	0.0002963		0.002501	0.00185938		0.00236967	0.00296673
96	T		0.0007619	0.0002963		0.00290116	0.00139454		0.00182282	0.00127146
97	L		0.0007619	0.0002963		0.0015006	0.00069727		0.00072913	0.00211909
98	N		0.00152381	0.00118519		0.00260104	0.00255665		0.00382793	0.00381437
99	F		0.00038095	0.0002963		0.002501	0.00255665		0.00236967	0.00275482
Mean Error Frequency at Each Position			0.000600413	0.000466989		0.000719853	0.000677058		0.000772717	0.000905222
