# Supplementary material for: A single variant sequencing method for sensitive and quantitative detection of HIV-1 minority variants
Source: Sci Rep. 2020 May 18;10:8185. doi: 10.1038/s41598-020-65085-y (PMC7234988; doi:10.1038/s41598-020-65085-y)
Supplement: Supplementary file 4 — Supplementary information3. [file 41598_2020_65085_MOESM4_ESM.xlsx]

## Sheet: Sheet1
Comparison of Manual vs Robot pipetting: Observed Mean Abundance (%)
Protease Pools: unpaired t-test per row (GraphPad Prism)
		P value	Mean of Human	Mean of Robot
Pool A	p50V	0.245353	27.73	26.16
	p84V	0.191557	45.73	48.81
	p8E5	0.235943	26.55	25.03
Pool B	p50V	0.213475	0.1925	0.1475
	p84V	0.91382	25.71	25.86
	p8E5	0.937315	74.1	73.99
Pool C	p50V	0.177221	0.9375	1.058
	p84V	0.001929	1.39	0.725
	p8E5	0.001662	97.66	98.22
RT Pools: unpaired t-test per row (GraphPad Prism)
		P value	Mean of Human	Mean of Robot
Pool D	p82A	0.022239	44.22	41.42
	p151M	0.839598	19.39	19.67
	p8E5	0.058918	36.39	38.91
Pool E	p82A	0.561442	0.1225	0.1375
	p151M	0.036004	9.178	11.11
Pool F	p8E5	0.035134	90.7	88.76
	p82A	0.00729	0.7825	0.51
	p151M	0.685143	0.3475	0.33
	p8E5	0.00879	98.87	99.16
